# Supplementary material for: Transforming Spent Coffee Grounds’ Hydrolysates with Yeast Lachancea thermotolerans and Lactic Acid Bacterium Lactiplantibacillus plantarum to Develop Potential Novel Alcoholic Beverages
Source: Foods. 2023 Mar 9;12(6):1161. doi: 10.3390/foods12061161 (PMC10048607; doi:10.3390/foods12061161)
Supplement: Supplementary file 1 [file foods-12-01161-s001.zip]

Archive with 1 entries (1 files):
- foods-2239513-supplementary.pdf
